# Supplementary material for: Introducing and Boosting Oxygen Vacancies within CoMn2O4 by Loading on Planar Clay Minerals for Efficient Peroxymonosulfate Activation
Source: Molecules. 2024 Aug 12;29(16):3825. doi: 10.3390/molecules29163825 (PMC11357143; doi:10.3390/molecules29163825)
Supplement: Supplementary file 1 [file molecules-29-03825-s001.zip]

Archive with 1 entries (1 files):
- molecules-3134090-supplementary.pdf
